# Supplementary material for: Challenging the contest vs. scramble dichotomy in social competition: mixed conditions allow disparately ranked monkeys to get equivalent food but experiencing more competition still leads to risk-averse decisions
Source: Front Behav Neurosci. 2025 Dec 9;19:1695267. doi: 10.3389/fnbeh.2025.1695267 (PMC12722904; doi:10.3389/fnbeh.2025.1695267)
Supplement: Supplementary file 1 [file Data_Sheet_1.xlsx]

## Sheet: Meta Data
ID Abbreviation	Name	Sex	Age Category			Other Abbreviations	Meaning
KBC	Kombucha	Male	Adult			EUCA	Eucalyptus group, a neighbouring group of unhabituated vervet monkeys
TBR	Tiber	Male	Adult			INF	Infant, identity uncertain
GNG	Ginger	Male	Subadult			ZUC	Zucchini, a male born in KS group who moved to the Eucalyptus group in adulthood. He occasionally still interacted with members of KS group.
SOY	Soya	Female	Adult
FNA	Farrina	Female	Adult
SGR	Sugar	Female	Adult
ONG	Orange	Female	Adult
APL	Apple	Female	Adult
NMG	Nutmeg	Female	Adult
SHL	Shallot	Female	Adult
PER	Pear	Female	Adult
GHE	Ghee	Female	Subadult
STS	Satsuma	Female	Subadult
SNF	Sunflower	Male	Juvenile
TYM	Thyme	Male	Juvenile
SMS	Samosa	Unknown	Infant
OML	Omlette	Unknown	Infant
ACK	Artichoke	Unknown	Infant
NEM	Neem	Unknown	Infant
SPS	Splash	Unknown	Infant
PDR	Pandora	Unknown	Infant
SGM	Sorghum	Unknown	Infant
FIG	Fig	Unknown	Infant

## Sheet: Audience Data
Trial #	Date	Time	Corn	Banana	Corn Banana	Focal	Competitor	Other	Other 2	A1 ID	A1 Distance	A1 Direction	A1 Height	A2 ID	A2 Distance	A2 Direction	A2 Height	A3 ID	A3 Distance	A3 Direction	A3 Height	A4 ID	A4 Distance	A4 Direction	A4 Height	A5 ID	A5 Distance	A5 Direction	A5 Height	A6 ID	A6 Distance	A6 Direction	A6 Height	A7 ID	A7 Distance	A7 Direction	A7 Height	A8 ID	A8 Distance	A8 Direction	A8 Height	A9 ID	A9 Distance	A9 Direction	A9 Height	A10 ID	A10 Distance	A10 Direction	A10 Height
10	01/06/2022	10:36:00	5	1	3	STS	SOY	GHE	KBC	SOY	<25m	4	0m	SMS	<25m	4	0m	SGR	<25m	3	0m	GHE	<25m	5	0m	ONG	<25m	11	<1m	PER	<25m	3	<1m	KBC	<25m	8	0m	STS	<25m	5	<1m	APL	<25m	8	0m	SHL	<25m	3	<1m
11	01/06/2022	10:52:00	5	1	3	SOY	GHE	OML		ONG	<25m	11	<1m	SNF	<25m	7	0m	APL	<25m	6	0m	SGR	<25m	8	0m	TYM	<25m	1	1-5m	KBC	<25m	7	1-5m	FNA	<25m	1	1-5m	TBR	25-50m	12	<1m	GHE	<25m	5	0m	SHL	25-50m	9	0m
12	01/06/2022	11:09:00	4	2	3	SOY	SNF	KBC	GHE	GHE	<25m	7	0m	SNF	<25m	12	<1m	APL	<25m	7	0m	ACK	<25m	7	0m	SGM	<25m	7	0m	SMS	<25m	4	0m	SHL	<25m	12	0m	KBC	<25m	7	1-5m	NMG	<25m	1	1-5m	ONG	<25m	12	1-5m
13	01/06/2022	11:29:00	4	2	3	SOY	ONG	KBC		KBC	<25m	7	1-5m	TBR	50-75m	11	0m	STS	25-50m	12	1-5m	PER	<25m	12	1-5m	SNF	<25m	8	1-5m	APL	<25m	1	1-5m	SGR	<25m	12	1-5m	SOY	<25m	12	0m	ACK	<25m	1	1-5m	SHL	<25m	7	0m
14	01/06/2022	11:54:00	4	2	3	ONG	GHE	SGR	SOY	STS	<25	7	1-5m	GHE	<25	7	1-5m	APL	<25m	1	1-5m	KBC	<25m	12	1-5m	FNA (?)	<25m	12	1-5m	ACK	<25m	1	1-5m	SGR	<25m	8	1-5m	SOY	<25m	8	1-5m	SMS	<25m	8	1-5m	ONG	<25m	7	0m
15	02/06/2022	09:55:00	1	5	3	SOY	PER	PDR		SOY	<25m	8	0m	SMS	<25m	8	0m	APL	<25	7	1-5m	KBC	<25m	7	1-5m	NMG	<25m	8	0m	NEM	<25m	8	0m	PER	<25m	1	1-5m	PDR	<25m	1	1-5m	GHE	<25m	8	0m	TYM	<25m	8	1-5m
16	02/06/2022	10:22:00	2	4	3	STS	NMG	SOY		INFs	25-50m	8	0m	STS	<25m	8	1-5m	APL	<25m	8	1-5m	ACK	<25m	8	1-5m	KBC	<25m	9	1-5m	NMG	<25m	1	1-5m
17	02/06/2022	10:46:00	1	5	3	SOY	KBC			NMG	<25m	1	1-5m	STS	<25m	7	0m	SGR	<25m	7	0m	SOY	<25m	7	0m	SNF	<25m	8	0m	TYM	<25m	8	0m	SMS	<25m	7	0m	KBC	<25m	9	1-5m	PER	25-50m	9	0m	SGM	<25m	7	0m
18	02/06/2022	11:05:00	1	5	3	SGR	SOY	GHE		SOY	<25m	11	<1m	SMS	<25m	11	<1m	STS	<25m	9	0m	GHE	<25m	9	0m	NMG	<25m	1	1-5m	ONG	<25m	1	1-5m	SHL	25-50m	11	0m	SPS	25-50m	11	0m	OML	<25m	1	1-5m	INF	<25m	11	<1
19	02/06/2022	11:46:00	1	5	3	TBR	FNA	SGR		TBR	<25m	1	1-5m	ONG	<25m	10	<1m	OML	<25m	10	0m	APL	25-50m	12	0m	TYM	<25m	10	<1m	INF	<25m	1	1-5m	SGR	25-50m	11	0m	FNA	<25m	10	<1m	GHE	<25m	1	1-5m
20	02/06/2022	12:02:00	4	2	3	SGR	FNA			TYM	<25m	10	0m	FNA	<25m	1	1-5m	SGR	<25m	10	0m	PER	<25m	9	1-5m	KBC	50-75m	10	0m	SOY	50-75m	10	0m	SMS	50-75m	10	0m	GHE	50-5m	10	0m	SNF	50-75m	10	0m	STS	50-75m	10	0m
21	02/06/2022	15:11:00	1	5	3	SGR	GHE	SOY		SOY	25-50m	8	0m	SGR	<25m	9	0m	GHE	<25m	9	0m	TYM	<25m	5	0m	FNA	<25m	12	1-5m	STS	25-50m	8	0m	NMG	<25m	8	1-5m	TBR	<25m	1	1-5m	EUCA Group	50-75m	Between 12 and 2	0m
23	04/06/2022	08:35:00	5	1	3	SOY	SGR	GHE		SGR	<25m		0m	STS	<25m	7	0m	GHE	<25m	6	0m	SOY	<25m	5	0m	ONG	25-50m	4	0m	INF	25-50m	4	0m	TYM	<25m	5	<1m	SNF	<25m	5	<1m	KBC	75-100m	4	0m	SMS	<25m
24	04/06/2022	08:51:00	2	4	3	SOY	SGR	GHE		SOY	<25m	5	0m	SMS	<25m	5	om	SGR	<25m	4	0m	STS	<25m	5	0m	GHE	<25	5	0m	SGM	<25	5	0m	TYM	<25m	5	0m	SNF	<25m	5	0m	FNA	4	1-5m
25	04/06/2022	09:14:00	4	2	3	SOY	SGR	GHE	KBC	TBR	25-50m	12	<1m	SOY	<25m	6	0m	SMS	<25m	6	0m	KBC	<25m	7	0m	GHE	<25m	12	0m	STS	<25m	11	1-5m	FNA	<25m	12	1-5m	SGM	<25m	7	1-5m	INF	<25m	7	1-5m	PER	<25m	10	1-5m
26	04/06/2022	09:31:00	4	2	3	SOY	FNA			SOY	<25m	9	0m	SMS	<25	9	0m	FNA	<25m	10	0m	STS	<25m	10	0m	SNF	<25m	10	0m	TYM	25-50m	9	0m	INF	<25m	9	1-5m	PER	25-50m	10	0m	INF	<25m	9	1-5m
28	06/06/2022	15:53:00	1	5	3	SOY	KBC			NMG	<25m	7	1-5m	SOY	<25m	7	0m	GHE	25-50m	8	0m	TYM	<25m	6	0m	ACK	25-50m	8	0m	KBC	<25m	7	1-5m	SHL	<25m	5	0m	PER	<25m	8	1-5m	SPS	<25m	5	0m	SGR	<25m	7	0m
29	06/06/2022	16:08:00	1	5	3	SOY	ONG			SOY	<25m	7	0m	SMS	<25m	7	0m	KBC	50-75m	7	0m	PER	<25m	7	0m	PDR	<25m	7	1-5m	SNF	<25m	6	0m	TYM	<25m	6	0m	INF	<25m	6	0m	NMG	<25m	7	1-5m	SHL	<25m	5	0m
30	10/06/2022	09:20:00	1	5	3	SOY	SGR	KBC		SHL	25-50m	8	0m	SPS	25-50m	8	0m	SOY	<25m	9	<1m	SMS	<25m	8	0m	TBR	<25m	7	1-5m	KBC	<25m	8	0m	GHE	<25m	8	0m	SGM	25-50m	8	0m
31	10/06/2022	09:36:00	1	5	3	SGR	KBC	SOY		KBC	25-50m	10	0m	SGR	<25m	1	1-5m	STS	50-75m	9	0m	UKN adult	50-75m	9	1-5m	SMS	50-75m	9	1-5m	SPS	50-75m	9	1-5m	SHL	50-75m	9	0m	SOY	50-75m	9	0m
32	10/06/2022	09:50:00	4	2	3	SGR				KBC	25-50m	10	0m	TBR	25-50m	9	0m	SGR	<25m	7	0m	TYM	50-75m	10	0m	SNF	50-75m	10	0m	SGM	50-75m	10	0m	SMS	50-75m	10	0m	SOY	50-75m	10	0m
34	14-06-2022	11:52:00	1	5	3	SOY	GHE	KBC		SOY	<25m	1	0m	SMS	<25m	7	0m	SGR	<25m	7	0m	SGM	<25m	7	0m	GHE	<25m	9	0m	APL	<25m	7	0m	NMG	<25m	9	1-5m	UKN INF	<25m	7	0m	UKN INF	<25m	7	0m	UKN INF	<25m	7	0m
35	14/06/2022	12:09:00	1	5	3	SOY	KBC	SGR		KBC	25-50m	8	<1m	APL	<25m	7	0m	SMS	<25m	9	0m	SOY	<25m	9	<1m	ACK	<25m	7	0m	OML	<25m	9	0m	GHE	50-75m	10	<1m	ONG	50-75m	10	<1m	SGR	<25m	7	0m	NMG	<25m	9	0m
36	15-06-2022	11:30:00	1	5	3	SOY	KBC			KBC	<25m	7	0m	FNA	<25m	7	0m	STS	<25m	7	0m	TYM	<25m	6	0m	GHE	<25m	6	0m	SOY	<25m	7	0m	SMS	<25m	6	0m	SNF	<25m	6	0m	APL	<25m	8	0m	ACK	<25m	6	0m
38	15/06/2022	11:56:00	2	4	3	SOY	KBC	SGR	GHE	KBC	<25m	5	0m	ONG	<25m	1	1-5m	SOY	<25m	7	0m	SMS	<25m	7	0m	SNF	<25m	7	0m	ACK	<25m	7	0m	APL	<25m	7	1-5m	PER	<25m	8	1-5m	PDR	<25m	8	1-5m	TYM	<25m	5	<1m
39	15/06/2022	12:25:00	2	4	3	SOY	KBC	SGR		ONG	<25m	1	1-5m	KBC	<25m	5	<1m	FNA	<25m	1	1-5m	TBR	<25m	8	<1m	SOY	<25m	7	0m	TYM	<25m	6	0m	SNF	<25m	5	1-5m	ACK	<25m	5	0m	SMS	<25m	5	<1m	SGR	<25m	1	1-5m
40	15/06/2022	12:45:00	5	1	3	ONG	SOY	KBC		SOY	<25	4	0m	SMS	<25m	4	<1m	GHE	25-50m	4	0m	APL	<25m	8	0m	ONG	<25m	12	0m	FNA	<25m	3	<1m	PER	<25m	2	<1m	SGR	<25m	2	0m	TBR	<25m	12	0m	TYM	25-50m	9	0m
41	20/06/2022	13:35:00	2	4	3	SGR	STS	GHE		SGR	<25m	3	0m	SNF	<25	3	0m	SOY	<25m	7	0m	GHE	<25m	5	0m	SMS	<25m	7	0m	APL	<25m	7	0m	OML	<25m	7	0m	STS	<25m	1	1-5m	TYM	<25m	7	0m	SHL	<25m	8	0m
42	20/06/2022	13:50:00	5	1	3	SGR	KBC			ZUC	50-75m	1	0m	STS	<25m	7	0m	SGR	<25m	7	0m	SGM	<25m	7	0m	ONG	<25m	5	0m	SOY	25-50m	8	1-5m	SMS	25-50m	8	1-5m	GHE	25-50m	8	0m	APL	25-50m	8	0m	NMG	25-50m	8	0m
43	20/06/2022	14:02:00	5	1	3	SOY	KBC			STS	<25	7	0m	SGM	<25m	7	0m	SGR	<25m	7	0m	GHE	<25m	8	0m	NMG	<25m	8	0m	SOY	<25m	7	0m	ONG	<25m	5	0m	SMS	25-50m	8	<1m	APL	25-50m	8	0m	TBR	<25m	6	5-10m
44	20/06/2022	14:13:00	1	5	3	SOY	KBC			SOY	<25m	9	<1m	KBC	<25m	7	0m	SGR	<25m	7	0m	GHE	<25m	9	0m	SGM	<25m	7	0m	PDR	<25m	8	0m
45	20/06/2022	14:25:00	4	2	3	SOY	KBC			SOY	<25m	7	0m	KBC	<25m	7	0m	GHE	<25m	7	0m	ONG	<25m	5	1-5m	SGR	<25m	7	0m	TYM	25-50m	8	0m	SMS	25-50m	8	0m	PER	<25m	8	1-5m	PDR	<25m	8	1-5m	APL	25-50m	8	0m
46	20/06/2022	14:37:00	1	5	3	KBC	SOY			KBC	<25m	7	0m	SOY	<25m	7	0m	TYM	<25m	7	0m	ONG	<25m	5	0m	GHE	<25m	7	0m	PDR	<25m	7	0m	SMS	<25m	7	0m	OML	<25m	7	0m	SGM	<25m	7	0m	PER	<25m	8	1-5m
47	20/06/2022	14:49:00	5	1	3	SOY	KBC	TYM		SOY	<25m	7	0m	KBC	<25m	8	1-5m	GHE	<25m	7	0m	STS	<25m	7	0m	SMS	<25m	6	0m	SNF	<25m	7	0m	TYM	<25m	5	1-5m	ONG	<25m	5	<1m	EUCA	75-100m	1	1-5m	INF	<25m	6	0m
48	20/06/2022	15:09:00	4	2	3	SGR	SNF	KBC		TYM	<25m	6	0m	ONG	<25m	6	0m	EUCA	50-75m	4	0m	SGR	<25m	7	0m	OML	<25m	7	0m	STS	<25m	7	0m	GHE	<25m	9	0m	SNF	<25m	10	<1m	PER	25-50m	8	<1	KBC	25-50m	8	<1m
49	20/06/2022	15:22:00	4	2	3	SGR	KBC			KBC	25-50m	8	0m	ONG	<25m	4	0m	EUCA (3 adults)	50-75m	12	0m	SGR	<25m	10	0m	FNA	25-50m	8	0m	GHE	25-50m	8	0m	STS	25-50m	8	0m	TYM	<25m	10	0m	SOY	<25m	9	0m	PER	<25m	9	0m
50	22/06/2022	08:36:00	4	2	3	SGR	STS			SGR	<25m	9	<1m	SNF	<25m	10	0m	TYM	<25m	12	5-10m	APL	25-50m	10	0m	STS	<25m	11	1-5m	GHE	<25m	10	0m	ACK	25-50m	10	0m	SOY	25-50m	9	<1m	NMG	50-75m	10	0m	SMS	25-50m	9	<1m
51	22/06/2022	08:49:00	1	5	3	SOY	SGR	STS		SGR	<25m	9	0m	STS	<25m	5	1-5m	SNF	<25m	9	5-10m	TYM	<25m	12	5-10m	SOY	<25m	9	0m	GHE	25-50m	8	5-10m
52	24/06/2022	10:58:00	2	4	3	KBC	SOY			KBC	<25m	11	<1m	SOY	<25m	11	<1m	APL	<25m	12	0m	SNF	25-50m	12	5-10m	ACK	<25m	12	0m	TYM	25-50m	12	1-5m	TBR	25-50m	10	0m	STS	<25m	11	0m	SMS	<25m	11	<1m	SGR	<25m	9	1-5m
53	24/06/2022	11:15:00	1	5	3	SOY	KBC			SOY	<25m	11	0m	KBC	50-75m	11	<1m	PER	50-75m	11	0m	APL	50-75m	11	0m	SGR	50-75m	11	0m	TYM	50-75m	11	0m
54	24/06/2022	11:24:00	1	5	3	SOY	KBC			SOY	<25m	10	<1m	KBC	<25m	1	1-5m	STS	50-75m	11	0m	FNA	50-75m	11	0m	TYM	50-75m	11	0m	SGR	50-75m	11	0m	SNF	50-75m	11	<1m	OML	50-75m	11	<1m	ACK	50-75m	11	<1m
55	24/06/2022	11:32:00	1	5	3	KBC				KBC	<25m	1	1-5m	ONG	25-50m	4	<1m	EUCA	50-75m	11	0m	FNA	50-75m	10	0m	PER	50-75m	10	0m	APL	50-75m	10	0m	ACK	50-75m	10	0m
57	24/06/2022	11:52:00	4	2	3	ONG	SOY	SGR		ONG	<25m	10	<1m	FNA	50-75m	11	0m
58	24/06/2022	11:59:00	2	4	3	SGR	ONG			EUCA	75-100m	11	1-5m	ONG	<25m	10	0m	SGR	<25m	11	0m	adults	50-75m	11	0m	KBC	50-75m	11	0m	adult	50-75m	11	0m
59	24/06/2022	12:09:00	1	5	3	SGR	ONG			adult female	50-75m	11	0m	INF	50-75m	11	0m	SGR	<25m	12	0m	ONG	<25m	1	0m	INF	50-75m	11	0m	adult female	50-75m	11	0m
60	24/06/2022	12:18:00	4	2	3	SGR	ONG			INF	50-75m	11	0m	adults	50-75m	11	0m	ONG	<25m	12	<1m	SGR	<25m	10	<1m	INF	50-7m	11	0m	INF	50-75m	11	0m	INF	50-75m	11	0m	adult	50-75m	11	0m
61	24/06/2022	12:27:00	4	2	3	ONG	SGR			ONG	<25m	11	0m	SGR	25-50m	10	<1m	TBR	75-100m	10	0m	Adult Female	75-100m	10	0m
62	25/06/2022	11:10:00	1	5	3	SOY	KBC			KBC	<25m	8	0m	SMS	<25m	7	0m	SOY	<25m	7	0m	TYM	<25m	7	0m	SGR	<25m	8	1-5m	GHE	<25m	7	0m	INF	25-50m	8	0m	SNF	<25m	7	0m	INF	25-50m	8	0m
63	25/06/2022	11:17:00	1	5	3	SOY	KBC			KBC	<25m	5	<1m	SOY	<25m	8	0m	STS	<25m	7	0m	SGM	<25m	7	0m	TYM	<25m	7	0m	APL	<25m	7	0m	ACK	<25m	7	0m	OML	<25m	7	0m	SNF	<25m	7	0m	SMS	<25m	7	0m
64	25/06/2022	11:26:00	4	2	3	SOY	STS	KBC		KBC	<25m	7	1-5m	SOY	<25m	9	<1m	STS	<25m	7	0m	APL	<25m	7	0m	SMS	<25m	7	0m	ACK	<25m	7	0m	SNF	<25m	7	0m	PDR	<25m	5	<1m	TYM	<25m	5	0m	SGR	<25m	8	1-5m
65	25/06/2022	11:39:00	5	1	3	SOY	GHE			KBC	<25m	7	1-5m	SMS	<25m	7	0m	SOY	<25m	7	0m	SNF	<25m	10	<1m	TYM	<25m	6	0m	STS	<25m	7	1-5m	GHE	<25m	7	0m	SGR	<25m	8	0m	SGM	<25m	8	0m
66	25/06/2022	11:49:00	5	1	3	SOY	KBC	GHE		SOY	<25m	5	<1m	SMS	<25m	5	<1m	APL	<25m	5	<1m	ACK	<25m	5	<1m	PER	50-75m	8	0m	SHL	50-75m	8	0m	KBC	<25m	7	1-5m	GHE	<25m	7	0m	OML	<25m	7	0m	INF	<25m	7	0m
67	25-06-2022	12:04:00	1	5	3	SOY	KBC	GHE		KBC	<25m	7	0m	SOY	<25m	9	0m	EUCA	50-75m	1	0m	SMS	<25m	7	0m	GHE	25-50m	7	0m	NMG	<25m	7	0m	SGR	<25m	8	0m	TYM	<25m	5	0m	APL	<25m	5	0m	FNA	25-50m	7	0m
68	25/06/2022	12:24:00	4	2	3	SGR	FNA			EUCA	25-50m	12	0m	NMG	25-50m	12	0m	SHL	<25m	9	0m	SGR	<25m	11	0m	FNA	<25m	9	<1m
69	27/06/2022	08:49:00	4	2	3	TBR				TBR	<25m	10	<1m	SGR	50-75m	9	0m	Adult Female	75-100m	9	0m
70	27/06/2022	08:56:00	1	5	3	SGR	TBR			TBR	<25m	7	0m	SGR	<25m	8	1-5m	Adult Female	75-100m	9	0m	adult female	75-100m	9	0m
71	27/06/2022	09:03:00	4	2	3	SGR	TBR			SGR	<25m	7	0m	TBR	<25m	1	1-5m	Adult	75-100m	9	0m
72	27-06-2022	09:21:00	1	5	3	SGR	SOY	KBC		TBR	50-75m	2	<1m	SGR	<25m	7	0m	NMG	<25m	0	0m	KBC	<25m	1	1-5m	SOY	<25m	7	0m	SMS	<25m	7	0m	TYM	<25m	9	<1m
73	27/06/2022	09:36:00	5	1	3	SOY	KBC			SGR	<25m	7	0m	SOY	<25m	7	0m	SMS	<25m	5	0m	KBC	<25m	7	0m	TBR	<25m	5	<1m
74	27/06/2022	09:48:00	4	2	3	KBC	SOY			KBC	<25m	9	<1m	SMS	<25m	7	0m	TBR	<25m	5	<1m	SOY	<25m	7	0m	SGR	<25m	8	0m	PER	<25m	9	0m	PDR	<25m	9	0m	Adult Female	75-100m	8	0m	TYM	<25m	6	0m	GHE	<25m	7	0m
75	27/06/2022	10:00:00	5	1	3	SOY	SGR			SOY	<25m	7	0m	SMS	<25m	7	0m	FNA	<25m	9	0m	PER	<25m	9	0m	SGR	<25m	4	<1m	TBR	<25m	3	<1m	GHE	<25m	7	0m	SNF	<25m	5	0m	INF	<25m	7	0m	KBC	<25m
76	27/06/2022	10:17:00	4	2	3	KBC	GHE	SOY		SOY	<25m	7	0m	STS	<25m	12	<1m	KBC	<25m	1	1-5m	TYM	<25m	7	0m	TBR	<25m	3	<1m	NEM	<25m	7	0m	SMS	<25m	7	0m	PDR	<25m	7	0m	ONG	<25	8	0m	APL	<25m	7	1-5m
77	27/06/2022	10:35:00	5	1	3	SOY	TYM	KBC		KBC	<25m	12	0m	FNA	<25m	8	0m	PER	<25m	7	0m	SOY	<25m	7	0m	ONG	<25m	8	0m	OML	<25m	8	0m	SMS	<25m	7	0m	TYM	<25m	1	1-5m	GHE	<25m	9	0m	STS	<25m	1	1-5m
78	27/06/2022	10:51:00	1	5	3	SOY	KBC	SGR		SOY	<25	1	1-5m	APL	<25m	8	0m	GHE	<25m	7	1-5m	PER	<25m	8	0m	SMS	<25m	7	0m	INF	<25m	7	0m	OML	<25m	1	<1m	STS	<25m	1	1-5m	KBC	<25m	12	1-5m	FNA	<25m	1	1-5m
79	28/06/2022	08:33:00	1	5	3	SOY	KBC	PDR		SOY	<25m	7	0m	KBC	<25m	7	0m	TBR	<25	9	<1m	STS	<25m	7	0m	SNF	<25m	5	0m	GHE	<25m	5	1-5m	FNA	<25m	5	1-5m	SGR	25-50m	4	0m	APL	<25m	7	0m	SMS	<25m	7	0m
80	28/06/2022	08:45:00	2	4	3	SOY	KBC	NEM		KBC	<25m	5	<1m	SOY	<25m	4	<1m	TBR	<25m	9	<1m	ONG	25-50m	5	0m	TYM	<25m	5	0m	SNF	<25m	5	0m	INF	<25m	5	0m	GHE	25-50m	5	0m	FNA	25-50m	5	0m	APL	<25m	6	0m
81	28/06/2022	08:54:00	4	2	3	SOY	KBC			SOY	<25m	5	0m	TBR	<25m	6	0m	TYM	<25m	5	0m	INF	<25m	5	0m	ONG	<25m	5	0m	STS	<25m	5	0m	KBC	<25m	5	0m	SNF	<25m	5	0m	APL	<25m	5	0m	PER	<25m	5	0m
82	28-06-2022	10:36:00	1	5	3	SOY	KBC	SGR		STS	<25m			SNF	<25m	7	0m	FNA	<25m	7	0m	GHE	<25m	7	0m	PER	<25m	8	0m	ONG	<25m	8	0m	INF	<25m	8	0m	INF	<25m	8	0m	SOY	<25m	7	0m	SMS	<25m	7	0m
83	28/06/2022	10:51:00	5	1	3	FNA	SGR	GHE		SGR	<25m	4	<1m	TBR	<25m	3	0m	APL	<25m	7	0m	FNA	<25m	7	0m	KBC	25-50m	8	0m	PER	25-50m	8	0m	GHE	<25m	8	0m	INF	<25m	7	0m	TYM	<25m	5	1-5m	SHL	25-50m	5	0m
84	28/06/2022	11:05:00	4	2	3	SOY	SGR			SGR	<25m	6	0m	TBR	<25m	1	<1m	SHL	<25m	6	0m	FNA	<25m	1	0m	INF	<25m	8	0m	NMG	<25m	8	0m	KBC	25-50m	8	0m	SMS	25-50m	8	0m	STS	25-50m	8	0m	PER	25-50m	8	0m
85	28/06/2022	11:16:00	1	5	3	SGR	FNA	SOY	KBC	TBR	<25m	12	<1	FNA	<25m	12	0m	SGR	<25m	11	0m	SOY	25-50m	8	0m	KBC	<25m	8	0m	TYM	25-50m	8	0m	SHL	50-75m	8	0m	SNF	25-50m	8	0m	INF	25-50m	8	0m	EUCA	50-75m	2	0m
86	28/06/2022	11:29:00	4	2	3	SGR	FNA	TBR		TBR	<25m	10	<1m	SGR	<25m	6	0m	FNA	<25m	9	0m	SMS	25-50m	8	0m	ONG	25-50m	8	0m	TYM	25-50m	8	0m	SNF	25-50m	8	0m	INF	25-50m	8	0m	GHE	25-50m	8	0m	INF	25-50m	8	0m
87	28/06/2022	11:37:00	4	2	3	TBR	SGR			TBR	<25m	5	<1m	SGR	<25m	7	0m	Adult Female	50-75m	8	0m	adult female	50-75m	8	0m
88	28/06/2022	11:45:00	4	2	3	TBR	SGR			SGR	<25m	9	0m	TBR	<25m	10	<1m	KBC	75-100m	9	0m	Adult Female	75-100m	9	0m	ONG	<25m	9	0m
89	28/06/2022	11:51:00	1	5	3	SGR	TBR			SGR	<25m	9	0m	TBR	<25m	9	1-5m	INF	75-100m	8	0m	Adult Female	75-100m	8	0m	ONG	75-100m	8	0m	GHE	75-100m	8	0m	INF	75-100m	8	0m	adult female	75-100m	8	0m
90	28/06/2022	11:57:00	1	5	3	TBR				SGR	25-50m	8	0m	TBR	<25m	7	0m	Adult Female	75-100m	8	0m	EUCA 3 adults	50-75m	11	0m	Adult Female	75-100m	8	0m	adult female	75-100m	8	0m
92	29/06/2022	11:16:00	2	4	3	SOY	KBC			TBR	25-50m	2	0m	SOY	<25m	12	<1m	FNA	<25m	1	0m	NMG	<25m	1	<1m	SGR	<25m	12	0m	APL	<25m	12	0m	PER	25-50m	12	1-5m	SMS	<25m	12	<1m	GHE	<25m	12	<1m	SHL	<25m	9	0m
93	29/06/2022	11:30:00	2	4	3	SOY	KBC			SOY	<25m	1	1-5m	KBC	<25m	12	<1m	STS	<25m	9	<1m	ONG	<25m	11	0m	PER	25-50m	8	0m	INF	<25m	11	<1m	APL	<25m	1	1-5m	FNA	<25m	1	1-5m	TYM	<25m	11	<1m	SNF	<25m	11	<1m
94	29/06/2022	11:43:00	2	4	3	KBC	SOY			STS	<25m	11	<!m	GHE	<25m	1	<1m	TBR	<25m	4	<1m	KBC	<25m	12	<1m	TYM	<25m	11	0m	ONG	25-50m	11	0m	SHL	25-50m	11	0m
95	29/06/2022	11:51:00	1	5	3	TBR	SOY	KBC	SMS	TBR	<25m	4	<1m	KBC	25-50m	12	<1m	SOY	25-50m	12	<!m	STS	<25m	12	<1m	SNF	<25m	12	<1m	ONG	25-50m	11	<1m	SMS	25-50m	11	<1m	EUCA	50-75m	1	0m	APL	<25m	4	1-5m
96	29-06-2022	12:07:00	4	2	3	SGR	FNA	STS	GHE	SOY	50-75m	11	0m	ONG	50-75m	11	0m	TYM	50-75m	11	0m	SNF	50-75m	11	0m	INF	50-75m	11	0m	INF	50-75m	11	0m	KBC	50-75m	11	0m	GHE	25-50m	11	0m	STS	25-50m	11	0m	INF	25-50m	11	0m
97	29/06/2022	12:21:00	1	5	3	SGR	TBR			SGR	<25m	9	<1m	NMG	<25m	10	0m	ONG	75-100m	11	0m	TBR	<25m	5	0m	APL	<25m	10	0m
98	30/06/2022	08:43:00	4	2	3	SOY	SGR	KBC		SOY	<25m	9	0m	FNA	<25m	5	<1m	TYM	<25m	10	<1m	SGR	<25m	7	0m	TBR	<25m	10	0m	SMS	25-50m	10	0m	GHE	<25m	9	1-5m	ONG	25-50m	9	0m	PER	25-50m	9	0m	SHL	50-75m	10	0m
99	30/06/2022	08:53:00	4	2	3	SGR	FNA	STS		FNA	<25m	9	0m	KBC	50-75m	10	0m	TBR	50-75m	10	0m	SOY	50-75m	10	0m	SGR	<25m	9	<1m	STS	25-50m	8	0m	GHE	25-50m	8	0m	INF	25-50m	8	0m	ONG	25-50m	9	0m	PER	25-50m	9	0m
100	30/06/2022	09:04:00	2	4	3	SGR	STS			STS	<25m	11	<1m	SGM	<25m	9	<1m	SGR	<25m	9	<1m	KBC	50-75m	10	0m	FNA	50-75m	10	0m	SOY	50-75m	10	0m	TYM	50-75m	10	0m	ONG	25-50m	9	0m	PER	25-50m	9	0m	GHE	25-50m	9	0m
101	30-06-2022	09:15:00	2	4	3	SGR	STS	KBC		STS	<25m	11	0m	SGR	<25m	9	<1m	SGM	<25m	9	0m	EUCA	50-75m	11	0m	SOY	50-75m	10	0m	SMS	50-75m	10	0m	KBC	50-75m	10	0m	TYM	50-75m	10	0m	SNF	50-75m	10	0m	ONG	50-75m	9	0m
102	30/06/2022	09:26:00	4	2	3	SOY	KBC	SGR		SGR	<25m	7	0m	SGM	<25m	7	0m	STS	50-75m	10	0m	KBC	<25m	1	1-5m	EUCA	50-75m	11	0m	SOY	<25m	9	<1m	NMG	<25m	9	0m	NEM	<25m	9	0m	APL	50-75m	10	0m	PER	50-75m	9	0m
103	30/06/2022	09:35:00	2	4	3	SOY	KBC			SOY	<25m	11	<1m	SGR	<25m	11	0m	KBC	<25m	12	<1m	NMG	50-75m	10	0m	NEM	50-75m	10	0m	ONG	50-75m	9	0m	GHE	50-75m	9	0m	SNF	50-75m	10	0m	APL	50-75m	10	0m	ACK	50-75m	10	0m
104	30/06/2022	09:46:00	5	1	3	SGR	ONG	KBC		SGR	<25m	1	1-5m	SGM	<25m	10	<1m	KBC	<25m	8	<1m	UKN female	75-100m	9	0m	GHE	50-75m	10	0m	NMG	50-75m	10	0m	ONG	<25m	4	<1m
105	30/06/2022	09:59:00	1	5	3	ONG	SGR			SGR	50-75m	10	0m	SGM	25-50m	9	1-5m	INF	50-75m	10	0m	GHE	50-75m	10	0m	SOY	50-75m	10	0m	SMS	50-75m	10	0m	ONG	<25m	11	0m
106	30/06/2022	10:11:00	5	1	3	SGR	ONG			ONG	<25m	5	0m	SGR	<25m	7	0m	GHE	75-100m	9	0m
107	30/06/2022	10:18:00	1	5	3	SGR	ONG			ONG	<25m	9	0m	SGR	<25m	9	0m
109	01/07/2022	10:09:00	1	5	3	SOY	KBC	SGR		SOY	<25m	7	0m	TYM	<25m	7	0m	SNF	<25m	12	1-5m	TBR	25-50m	3	5-10m	KBC	<25m	11	0m	SMS	<25m	7	1-5m	INF	<25m	7	0m	INF	<25m	5	1-5m	PER	<25m	11	0m	SGR	<25m	9	0m
111	01/07/2022	10:30:00	2	4	3	SOY				SOY	<25m	7	0m	SHL	<25m	3	0m	PER	<25m	1	1-5m	PDR	<25m	1	1-5m	TBR	25-50m	3	5-10m	GHE	<25m	7	0m
112	01/07/2022	10:40:00	4	2	3	SOY	ONG	KBC		TBR	25-50m	3	5-10m	SHL	<25m	3	0m	PER	<25m	1	1-5m	PDR	<25m	1	1-5m	KBC	<25m	8	1-5m	SOY	<25m	10	<1m	STS	<25m	7	0m	SGM	<25m	7	0m	ONG	<25m	9	0m
114	01/07/2022	11:04:00	4	2	3	SOY	GHE	KBC		STS	<25m	5	1-5m	GHE	<25m	7	0m	SOY	<25m	1	1-5m	PER	<25m	1	1-5m	SGR	<25m	5	0m	SGM	<25m	1	0m	SHL	<25m	5	0m	SPS	<25m	5	0m	TBR	<25m	4	0m	ONG	<25m	7	0m
115	01/07/2022	11:20:00	5	1	3	SOY	ONG	KBC	GHE	TYM	<25m	1	1-5m	TBR	<25m	3	0m	STS	<25m	11	1-5m	GHE	<25m	6	0m	SOY	<25m	7	0m	SMS	<25m	7	0m	ONG	<25m	5	0m	EUCA 1 Adult	50-75m	1	0m	SHL	25-50m	4	0m	KBC	<25m	5	1-5m
116	01/07/2022	11:36:00	2	4	3	SOY	SGR	KBC		STS	<25m	1	0m	ONG	<25m	7	0m	SOY	<25m	7	0m	TBR	<25m	4	0m	KBC	<25m	8	1-5m	GHE	<25m	6	0m	EUCA 2 Adults	50-75m	2	0m	TYM	<25m	6	0m	INF	<25m	7	1-5m	INF	<25m	5	1-5m
117	01/07/2022	11:46:00	5	1	3	SOY	SGR	KBC		STS	<25m	1	1-5m	TBR	<25m	4	0m	KBC	<25m	8	5-10m	SGR	<25m	6	0m	GHE	<25m	5	0m	EUCA 1 Adult	75-100m	2	0m	ONG	<25m	7	0m	INF	<25m	7	0m	TYM	<25m	5	0m	INF	<25m	5	0m
118	04/07/2022	08:29:00	4	2	3	KBC	SOY			TBR	<25m	4	1-5m	SOY	<25m	7	0m	KBC	<25m	11	0m	TYM	<25m	5	1-5m	APL	<25m	7	0m	SNF	<25m	7	1-5m	PER	<25m	5	1-5m	FNA	<25m	5	0m	INF	25-50m	8	0m	SMS	<25m	7	0m
119	04/07/2022	08:48:00	5	1	3	SOY	KBC	SGR	STS	TBR	<25m	4	1-5m	SOY	<25m	7	0m	TYM	<25m	1	1-5m	STS	<25m	5	0m	SMS	<25m	7	0m	GHE	<25m	6	0m	ONG	<25m	6	0m	APL	<25m	7	1-5m	SGR	<25m	4	0m	FNA	<25m	4	0m
120	04/07/2022	09:06:00	4	2	3	SOY	KBC	SGR		TYM	<25m	1	1-5m	SOY	<25m	4	<1m	SMS	<25m	5	0m	SNF	<25m	5	0m	SGR	<25m	1	0m	SGM	<25m	11	0m	STS	<25m	11	1-5m	FNA	<25m	7	0m	TBR	25-50m	4	0m	APL	<25m	5	0m
121	04/07/2022	09:18:00	1	5	3	SGR				SOY	75-100m	6	0m	ONG	75-100m	6	0m	TYM	75-100m	6	0m	PER	75-100m	6	0m	APL	75-100m	6	0m	KBC	75-100m	6	0m	FNA	50-75m	6	0m	NMG	<25m	7	0m	SGR	<25m	7	0m	SGM	<25m	7	0m
122	04/07/2022	10:12:00	2	4	3	SGR	STS	SOY		APL	<25m	4	0m	ACK	<25m	4	0m	SGM	<25m	4	0m	SGR	<25m	4	0m	STS	25-50m	4	0m	KBC	25-50m	4	0m	SOY	25-50m	4	0m	TYM	25-50m	3	0m
123	04/07/2022	10:22:00	5	1	3	SGR	STS	SOY		STS	<25m	5	1-5m	SGR	<25m	7	0m	SOY	<25m	4	0m	APL	<35m	4	0m	ACK	<25m	4	0m	SNF	<25m	4	<1m
124	04/07/2022	10:30:00	4	2	3	SGR	STS			SGR	<25m	7	0m	STS	<25m	7	0m	SOY	<25m	5	0m	SNF	<25m	4	0m	APL	<25m	4	0m	ACK	<25m	4	0m
125	04/07/2022	10:38:00	2	4	3	SGR	STS	APL		STS	<25m	1	0m	SGR	<25m	1	0m	APL	<25m	1	0m	SOY	25-50m	4	0m	SMS	25-50m	4	0m	PER	25-50m	4	0m	SNF	<25m	4	0m
126	04/07/2022	10:46:00	5	1	3	SOY	STS	KBC		STS	<25m	5	0m	SGR	<25m	6	0m	SOY	<25m	7	0m	PER	<25m	9	<1m	SMS	<25m	5	0m	KBC	<25m	6	0m	ONG	<25m	5	0m	GHE	<25m	4	0m	NMG	<25m	9	0m	TBR	<25m	1	1-5m
127	04/07/2022	11:08:00	1	5	3	STS	GHE			SMS	<25m	7	0m	GHE	<25m	7	0m	STS	<25m	7	0m	SHL	<25m	12	0m	TYM	<25m	11	1-5m	SPS	<25m	12	0m	ONG	25-50m	9	0m	KBC	<25m	8	1-5m	INF	<25m	8	1-5m	INF	25-50m	8	0m
129	05/07/2022	11:48:00	2	4	3	SOY	KBC			SNF	25-50m	12	1-5m	TYM	<25m	11	0m	TBR	<25m	5	0m	STS	<25m	11	0m	EUCA	50-75m	12	0m	SGR	<25m	4	<1m	KBC	25-50m	10	0m	FNA	25-50m	11	0m	GHE	25-50m	11	0m	PER	25-50m	11	0m
130	05/07/2022	11:57:00	4	2	3	KBC	SOY	SGR		SOY	<25m	12	<1m	KBC	<25m	11	<1m	STS	<25m	1	1-5m	EUCA 3 Adults	25-50m	12	0m	SGR	<25m	11	0m	PER	<25m	9	0m	PDR	<25m	9	0m	SHL	25-50m	9	0m	APL	<25m	7	0m	GHE	<25m	11	0m
131	05/07/2022	12:13:00	1	5	3	KBC				TBR	25-50m	8	<1m	KBC	25-50m	8	1-5m
132	05/07/2022	14:08:00	4	2	3	KBC	ONG			SGR	50-75m	10	0m	SOY	50-75m	10	0m	PER	50-75m	10	0m	APL	50-75m	10	0m	Adults	50-75m	10	0m	GHE	50-75m	10	0m	INF	50-75m	10	0m	ONG	<25m	8	1-5m	KBC	<25m	9	1-5m	INF	50-75m	10	0m
133	05/07/2022	14:19:00	4	2	3	SOY	KBC			SOY	<25m	9	0m	SMS	<25m	9	0m	NMG	<25m	8	0m	INF	50-75m	9	1-5m	Adult Female	50-75m	9	1-5m	FNA	50-75m	10	0m	SNF	50-75m	10	0m	GHE	50-75m	10	0m	KBC	<25m	8	1-5m
134	05/07/2022	02:30:00	1	5	3	ONG	KBC			ONG	<25m	1	1-5m	SOY	50-75m	11	0m	APL	50-75m	10	0m	STS	50-75m	10	0m	SGR	50-75m	10	0m	SNF	50-75m	10	0m	GHE	50-75m	10	0m	ACK	50-75m	10	0m	PER	50-75m	11	0m	NMG	<25m	8	1-5m
135	06/07/2022	08:28:00	4	2	3	KBC				SOY	<25m	5	1-5m	NMG	25-50m	12	5-10m	KBC	<25m	1	1-5m	PER	<25m	7	0m	PDR	<25m	7	0m	APL	<25m	6	0m	SNF	<25m	12	0m	INF	<25m	12	0m	INF	<25m	12	0m
136	06/07/2022	08:36:00	4	2	3	KBC	NMG	NEM		KBC	<25m	1	1-5m	PER	50-75m	5	0m	NMG	<25m	7	0m	INF	<25m	5	1-5m	SOY	50-75m	5	0m	SMS	50-75m	5	0m	APL	50-75m	5	0m	INF	<25m	5	1-5m	INF	<225m	5	1-5m
138	06/07/2022	10:40:00	5	1	3	SOY	KBC			KBC	<25m	7	1-5m	APL	<25m	5	<1m	GHE	<25m	5	0m	ACK	<25m	5	<1m	SNF	<25m	5	0m	STS	25-50m	5	0m	ONG	25-50m	4	0m	SOY	<25m	4	<1m	SGR	25-50m	4	0m	PER	<25m	7	0m
139	06/07/2022	10:55:00	5	1	3	SOY	KBC	SGM		SGM	<25m	5	1-5m	SOY	<25m	1	1-5m	KBC	<25m	7	<1m	PER	<25m	11	0m	PDR	<25m	7	0m	APL	<25m	7	0m	TYM	<25m	7	0m	SNF	<25m	1	1-5m	SHL	<25m	2	0m	SGR	<25m	3	<1m
140	06/07/2022	11:06:00	1	5	3	SGR	STS	GHE	SOY	KBC	25-50m	12	1-5m	SOY	<25m			STS	<25m	1	0m	APL	25-50m	12	1-5m	FNA	<25m			GHE	<25m	12	<1m	TBR	25-50m	5	0m	PER	25-50m	11	0m	SHL	25-50m	11	0m	ONG	<25m	5	<1m
141	06-07-2022	11:20:00	2	4	3	SGR	SOY	STS		STS	<25m	1	<1m	EUCA several	50-75m	1	0m	SOY	25-50m	12	<!m	APL	25-50m	12	<1m	NMG	25-50m	12	0m	TYM	<25m	12	0m	NEM	25-50m	12	0m	FNA	<25m	11	0m	GHE	<25m	11	0m	INF	25-50m	12	<1m
142	06/07/2022	11:33:00	2	4	3	SOY				ONG	25-50m	12	<1m	OML	25-50m	12	<1m	SGR	<25m	12	0m	FNA	<25m	1	1-5m	APL	25-50m	12	0m	GHE	25-50m	12	<1m	STS	25-50m	12	<1m	ACK	25-50m	12	0m	TYM	25-50m	11	0m	NMG	25-50m	11	0m
143	06/07/2022	11:44:00	1	5	3	SGR	FNA			SGR	<25m	1	0m	FNA	<25m	1	1-5m	SOY	25-50m	10	0m	SMS	25-50m	10	0m	ONG	25-50m	10	0m	KBC	<25m	8	1-5m	SHL	25-50m	10	0m	PER	25-50m	10	0m	APL	25-50m	10	0m	STS	25-50m	10	0m
144	07-07-2022	11:55:00	2	4	3	FNA	ONG	SGR		FNA	<25m	11	<1m	KBC	25-50m	10	0m	SGR	25-50m	10	0m	SNF	25-50m	10	0m	PER	25-50m	10	0m	APL	25-50m	10	0m	GHE	25-50m	10	0m	SGR	25-50m	10	0m	SOY	25-50m	10	0m	EUCA	50-75m	11	0m
145	08/07/2022	11:01:00	1	5	3	KBC	SOY			SHL	<25m	5	<1m	SPS	<25m	5	<1m	APL	<25m	6	0m	SOY	<25m	12	<1m	ACK	<25m	6	0m	SMS	<25m	11	0m	PER	<25m	8	0m	PDR	<25m	8	0m	GHE	<25m	9	0m	KBC	<25m	7	0m
146	08-07-2022	11:08:00	2	4	3	SOY	KBC			SOY	<25m	1	1-5m	SMS	<25m	1	1-5m	STS	<25m	12	<1m	TBR	<25m	12	5-10m	SGR	<25m	8	0m	NMG	<25m	9	1-5m	APL	<25m	5	0m	FNA	<25m	5	0m	TYM	<25m	7	0m	KBC	<25m	7	1-5m
147	08/07/2022	11:24:00	5	1	3	SGR	SOY	KBC		SOY	<25m	11	0m	SMS	<25m	11	0m	NMG	<25m	7	0m	STS	<25m	11	0m	SGR	<25m	7	0m	GHE	<25m	11	0m	TYM	<25m	7	0m	NEM	<25m	7	0m	PER	<25m	5	<1m	PDR	<25m	5	<1m
148	08/07/2022	11:37:00	2	4	3	SOY	SGR	KBC		SOY	<25m	5	<1m	STS	<25m	11	0m	SMS	<25m	11	0m	TBR	<25m	11	0m	FNA	<25m	5	0m	KBC	<25m	5	0m	SHL	25-50m	5	0m	SGR	<25m	7	0m	APL	<25m	7	0m	NEM	<25m	7	0m
149	08/07/2022	11:47:00	1	5	3	SOY	KBC			TBR	<25m	11	0m	STS	<25m	1	1-5m	PER	<25m	5	1-5m	PDR	<25m	5	<1m	SOY	<25m	11	<1m	TYM	<25m	11	0m	SHL	25-50m	5	0m	FNA	<25m	5	<1m	APL	<25m	7	0m	SGR	<25m	7	0m
150	08/07/2022	11:55:00	1	5	3	STS	SGR	SOY	KBC	STS	<25m	1	1-5m	NMG	<25m	1	1-5m	TYM	<25m	11	<1m	SOY	<25m	7	0m	APL	<25m	7	0m	PER	<25m	5	<1m	FNA	<25m	5	<1m	SHL	<25m	5	<1m	PDR	<25m	5	<1m	INF	<25m	5	0m
151	08/07/2022	12:06:00	2	4	3	SGR	GHE	KBC		SGR	<25m	12	0m	PER	<25m	9	<1m	STS	<25m	5	1-5m	SOY	<25m	10	<1m	ONG	<25m	11	0m	TBR	<25m	11	0m	KBC	<25m	7	1-5m	FNA	<25m	6	0m	SHL	<25m	8	0m	TYM	<25m	5	0m
152	09/07/2022	08:46:00	1	5	3	SOY	TBR	SGR		TBR	<25m	4	<1m	STS	<25m	7	0m	SOY	<25m	5	0m	APL	<25m	7	0m	SGR	<25m	11	0m	FNA	25-50m	8	0m	GHE	<25m	5	1-5m	SNF	<25m	5	1-5m	PER	<25m	5	0m	EUCA	25-50m	12	0m
153	09/07/2022	08:57:00	2	4	3	TBR	SGR	STS	GHE	TBR	<25m	4	<1m	SOY	<25m	7	0m	STS	<25m	7	0m	APL	>25m	7	0m	PER	<25m	8	0m	TYM	25-50m	8	0m	SGR	<25m	1	1-5m	ONG	<25m	5	0m	GHE	<25m	5	0m	INF	<25m	5	<1m
154	09/07/2022	09:06:00	4	2	3	TBR	SOY	SGR		TBR	<25m	4	<1m	SOY	<25m	2	0m	GHE	<25m	5	0m	OML	<25m	5	0m	APL	<25m	7	0m	SNF	<25m	5	1-5m	SGR	<25m	10	<1m	INF	<25m	5	0m	EUCA	50-75m	11	0m	INF	<25m	5	0m
155	09/07/2022	09:16:00	1	5	3	SGR	TBR	SOY		SGR	<25m	1	0m	TBR	<25m	7	0m	SOY	<25m	6	0m	EUCA	50-75m	12	0m	STS	<25m	7	0m	SMS	<25m	7	0m	APL	<25m	5	1-5m	GHE	<25m	5	1-5m	PER	<25m	7	0m	INF	<25m	7	0m
156	09/07/2022	09:23:00	4	2	3	TBR				TBR	<25m	6	<1m	SOY	75-100m	6	0m	SGR	75-100m	6	0m	GHE	75-100m	6	0m	INF	75-100m	6	0m	APL	75-100m	6	0m	PER	75-100m	6	0m	EUCA	50-75m	12	0m
157	11/07/2022	15:28:00	4	2	3	KBC	SOY			KBC	<25m	1	1-5m	PER	<25m	5	0m	NMG	25-50m	5	0m	TYM	<25m	5	0m	GHE	<25m	5	<1m	SNF	<25m	5	0m	INF	<25m	5	0m	SOY	<25m	7	0m	STS	<25m	7	0m	INF	<25m	7	0m
158	11/07/2022	15:34:00	4	2	3	SOY	KBC			KBC	<25m	5	1-5m	TYM	<25m	6	0m	STS	<25m	7	0m	SNF	<25m	7	0m	GHE	25-50m	5	0m	INF	<25m	5	0m	INF	<25m	5	0m
159	11/07/2022	15:40:00	2	4	3	KBC	STS			KBC	<25m	4	<1m	SOY	<25m	5	<1m	TYM	<25m	6	0m	GHE	<25m	5	0m	SNF	<25m	7	0m	STS	<25m	7	0m	INF	<25m	5	0m	INF	<25m	5	0m	INF	<25m	5	0m	INF	<25m	5	0m
160	11/07/2022	15:48:00	4	2	3	SOY	STS			STS	<25m	7	0m	NEM	<25m	5	0m	KBC	75-100m	7	0m	SOY	<25m	5	0m	SMS	<25m	5	0m	GHE	<25m	5	0m	TYM	<25m	5	0m	SNF	<25m	5	0m
161	12/07/2022	09:21:00	2	4	3	SOY	KBC			FNA	<25m	7	0m	ONG	<25m	1	1-5m	KBC	<25m	8	1-5m	NMG	25-50m	8	0m	SOY	<25m	8	0m	SMS	25-50m	8	0	STS	<25m	7	0m	GHE	<25m	4	<1m	SNF	<25m	5	<1m	SHL	<25m	8	0m
162	12/07/2022	09:29:00	2	4	3	SOY	STS	KBC		ONG	<25m	1	1-5m	OML	<25m	1	1-5m	SOY	<25m	7	0m	STS	<25m	7	0m	APL	<25m	8	1-5m	ACK	<25m	8	1-5m	KBC	<25m	8	1-5m
163	12/07/2022	09:38:00	2	4	3	STS	SOY	ONG		ONG	<25m	7	0m	STS	<25m	1	1-5m	OML	<25m	8	0m	SOY	<25m	8	0m	APL	<25m	8	1-5m	ACK	<25m	8	1-5m
164	12/07/2022	09:46:00	1	5	3	SGR	STS	ONG	GHE	EUCA	50-75m	12	1-5m	ONG	<25m	11	0m	STS	<25m	8	0m	OML	<25m	8	0m	SGR	<25m	7	0m	SNF	25-50m	8	0m	SMS	25-50m	8	0m	APL	<25m	8	1-5m	ACK	<25m	8	1-5m
165	12/07/2022	09:57:00	1	5	3	SGR	STS			SGR	<25m	9	<1m	SOY	25-50m	9	<1m	PER	25-50m	9	<1m	INF	25-50m	8	0m	APL	25-50m	8	<1m	SNF	25-50m	8	0m	INF	25-50m	8	0m	INF	25-50m	8	0m	INF	25-50m	8	0m	INF	25-50m	8	0m
166	12/07/2022	10:06:00	5	1	3	SGR	STS			STS	<25m	7	0m	INF	25-50m	8	0m	SGR	<25m	7	0m	ONG	25-50m	9	0m	SOY	25-50m	9	0m	INF	25-50m	8	0m
167	12/07/2022	10:16:00	5	1	3	STS				STS	25-50m	8	0m	SGR	25-50m	8	0m	INF	25-50m	8	0m	SOY	25-50m	8	0m	GHE	25-50m	8	0m	EUCA	75-100m	12	1-5m	INF	25-50m	8	0m	INF	25-50m	8	0m
168	12/07/2022	11:56:00	2	4	3	SOY	KBC			SOY	<25m	9	0m	ONG	50-75m	10	0m	INF	50-75m	10	0m	PER	50-75m	10	0m	KBC	75-100m	9	<1m	SGR	50-75m	10	0m	SHL	75-100m	10	0m	EUCA	50-75m	11	0m	TBR	50-75m	11	0m
169	12/07/2022	12:05:00	4	2	3	SOY	KBC			SOY	<25m	10	<1m	ONG	50-75m	10	0m	TYM	50-75m	10	0m	TBR	25-50m	10	0m	KBC	<25m	9	1-5m	INF	50-75m	10	0m	SGR	25-50m	8	0m	INF	25-50m	8	0m	INF	5-75m	10	0m
170	12/07/2022	12:12:00	4	2	3	SOY	KBC			SOY	<25m	9	<1m	KBC	<25m	8	1-5m	PER	<25m	7	0m	PDR	<25m	7	0m	TYM	<25m	7	0m	APL	25-50m	8	0m	ACK	25-60m	8	0m	OML	25-50m	8	0m	ONG	50-75m	10	0m	TBR	50-75m	10	0m
171	16/07/2022	11:01:00	5	1	3	SOY	KBC			SOY	<25m	7	0m	STS	<25m	5	1-5m	SMS	<25m	7	0m	SGR	<25m	7	0m	SNF	<25m	7	0m	TYM	<25m	5	1-5m	KBC	<25m	8	1-5m	NMG	>100m	7	1-5m	SHL	>100m	7	1-5m	SGM	<25m	7	5-10m
172	16/07/2022	11:10:00	5	1	3	SOY	KBC			SOY	<25m	6	0m	SGR	<25m	5	0m	STS	<25m	5	1-5m	GHE	<25m	7	0m	SNF	<25m	6	0m	TYM	<25m	6	0m	KBC	<25m	7	1-5m	SMS	<25m	7	1-5m	INF	<25m	6	0m	SGM	<25m	6	0m
173	16/07/2022	11:19:00	4	2	3	SOY	KBC			SOY	<25m	4	<1m	SGR	<25m	5	<1m	STS	<25m	5	1-5m	KBC	<25m	7	1-5m	GHE	<25m	7	0m	TYM	<25m	7	0m	SNF	<25m	5	<1m	INF	<25m	7	5-10m	SMS	<25m	5	1-5m	INF	<25m	5	1-5m
174	16/07/2022	11:27:00	5	1	3	SGR	SOY	KBC	STS	KBC	<25m	8	1-5m	SOY	<25m	7	1-5m	SMS	<25m	7	0m	SGR	<25m	5	<1m	STS	<25m	5	1-5m	GHE	<25m	5	1-5m	TYM	<25m	7	1-5m	INF	<25m	5	1-5m	INF	<25m	5	1-5m
175	16/07/2022	11:40:00	5	1	3	SGR	STS	SOY		SGR	<25m	7	0m	STS	<25m	7	0	SOY	<25m	8	0m	KBC	75-100m	7	0m	GHE	<25m	7	0m	SMS	<25m	8	0m	SNF	25-50m	7	0m	TBR	75-100m	7	0m	EUCA	50-75m	3	1-5m	INF	50-75m	7	0m
176	16/07/2022	11:48:00	1	5	3	SGR	STS			SGR	<25m	7	0m	EUCA (a few adults)	50-75m	12	0m	SOY	25-50m	9	<1m	STS	<25m	8	0m	GHE	50-75m	8	0m	INF	50-75m	8	0m
177	16/07/2022	11:56:00	1	5	3	SGR	STS			SGR	<25m	7	0m	STS	<25m	7	0m	EUCA	50-75m	12	0m	KBC	75-100m	9	<1m	SOY	50-75m	9	0m	GHE	50-75m	9	0m	INF	25-50m	8	1-5m	NMG	<25m	8	0m
178	16/07/2022	12:03:00	5	1	3	SGR	STS			SGR	<25m	7	0m	STS	<25m	7	0m	NMG	<25m	8	1-5m	EUCA	25-50m	12	0m	UNK	75-100m	9	0m	SOY	75-100m	9	0m
179	16/07/2022	12:10:00	1	5	3	STS	SGR			SGR	<25m	8	0m	STS	<25m	8	1-5m
180	18/07/2022	09:54:00	1	5	3	SOY	KBC			KBC	<25m	8	0m	TBR	25-50m	12	0m	SOY	<25m	7	0m	INF	25-50m	12	1-5m	GHE	25-50m	8	0m	SMS	<25m	7	0m	ONG	25-50m	12	1-5m	SGR	<25m	8	0m	APL	<25m	12	0m	FNA	<25m	8	0m
181	18/07/2022	10:02:00	1	5	3	SOY	KBC			SOY	<25m	7	0m	SMS	<25m	7	0m	TBR	25-50m	12	1-5m	EUCA	50-75m	1	0m	KBC	<25m	7	1-5m	PER	25-50m	8	0m	OML	25-50m	8	0m	ONG	25-50m	8	0m	PDR	25-50m	8	0m	FNA	<25m	8	0m
182	18/07/2022	10:10:00	1	5	3	SOY	KBC			SOY	<25m	7	0m	SMS	<25m	7	0m	FNA	<25m	8	0m	GHE	<25m	7	0m	KBC	<25m	7	1-5m	SGR	<25m	7	0m	EUCA	50-75m	12	0m	SNF	<25m	7	0m	APL	<25m	5	1-5m	TYM	<25m	8	0m
183	18/07/2022	10:19:00	2	4	3	SOY	GHE			SOY	<25m	7	0m	SMS	<25m	7	0m	FNA	<25m	1	0m	ONG	<25m	8	0m	TYM	<25m	8	0m	OML	<25m	8	0m	APL	<25m	5	1-5m	GHE	<25m	7	0m	SGR	<25m	7	0m	TBR	<25m	1	1-5m
184	18/07/2022	10:28:00	1	5	3	SOY	SGR	GHE		FNA	<25m	5	0m	GHE	<25m	8	0m	SOY	<25m	7	0m	PER	<25m	11	0m	PDR	<25m	1	1-5m	ONG	<25m	8	0m	INF	<25m	8	0m	APL	<25m	7	0m	STS	<25m	7	0m	SGR	<25m	11	0m
185	18/07/2022	10:36:00	5	1	3	SOY	SGM	SNF		SOY	<25m	7	0m	SGR	<25m	1	0m	PER	<25m	1	1-5m	TBR	<25m	1	1-5m	SNF	<25m	5	1-5m	FNA	<25m	5	<1m	APL	<25m	6	0m	STS	<25m	7	0m	GHE	<25m	7	0m	ONG	<25m	8	0m
186	18/07/2022	10:45:00	2	4	3	SOY	KBC	SGM	SNF	SGR	<25m	5	0m	SNF	<25m	8	1-5m	ONG	<25m	1	0m	TBR	<25m	1	1-5m	PER	<25m	1	1-5m	PDR	<25m	1	1-5m	GHE	<25m	6	0m	FNA	<25m	5	<1m	SOY	<25m	7	0m	SMS	<25m	7	0m
187	18/07/2022	11:00:00	5	1	3	SOY	GHE	KBC		SGR	<25m	5	<1m	PER	<25m	8	0m	TBR	<25m	1	1-5m	SOY	<25m	7	0m	ONG	<25m	7	0m	KBC	<25m	7	1-5m	INF	<25m	7	<1m	SMS	<25m	7	<1m	STS	<25m	7	0m	GHE	<25m	8	<1m
188	19/07/2022	10:16:00	2	4	3	SGR	STS	SNF		TBR	50-75m	1	<1m	PER	25-50m	11	0m	SOY	25-50m	11	0m	GHE	25-50m	11	0m	STS	25-50m	11	0m	FNA	25-50m	11	0m	ONG	25-50m	11	0m	KBC	25-50m	11	0m	EUCA	25-50m	12	0m	SGR	<25m	11	0m
189	19/07/2022	10:21:00	2	4	3	SGR	SNF	STS		FNA	<25m	10	0m	SGR	<25m	10	<1m	SGM	<25m	10	<1m	STS	<25m	10	<1m	SNF	<25m	10	<1m	SOY	50-75m	10	0m	ONG	25-50m	10	0m
190	21/07/2022	08:40:00	1	5	3	SGR	KBC	SOY		KBC	<25m	4	<1m	PER	<25m	7	0m	APL	<25m	7	0m	INF	<25m	7	0m	SOY	<25m	4	<1m	SGR	<25m	1	0m	TBR	<25m	4	0m	NMG	<25m	12	5-10m	ONG	25-50m	12	5-10m	STS	<25m	8	1-5m
191	21/07/2022	08:51:00	4	2	3	SOY	ONG	SGR	SNF	SOY	<25m	4	<1m	STS	<25m	5	1-5m	ONG	<25m	7	0m	INF	25-50m	5	0m	NMG	<25m	12	5-10m	FNA	<25m	5	0m	GHE	<25m	5	0m	KBC	50-75m	4	0m	APL	50-75m	4	0m	OML	<25m	1	1-5m
192	21/07/2022	09:00:00	4	2	3	SGR	KBC	STS		STS	<25m	1	1-5m	NMG	25-50m	4	0m	ONG	<25m	7	0m	SOY	25-50m	5	0m	SGR	<25m	7	0m	SHL	25-50m	4	0m	KBC	<25m	4	<1m
193	21/07/2022	09:09:00	5	1	3	STS	SGR	ONG		NMG	25-50m	5	0m	SGR	<25m	5	0m	ONG	<25m	7	0m	STS	<25m	7	0m	UKN 3	>100m	5	0m
194	21/07/2022	09:17:00	4	2	3	STS	SGR			ONG	<25m	5	0m	SGR	<25m	5	0m	STS	<25m	5	0m
195	21/07/2022	09:41:00	5	1	3	SOY	SMS	KBC		SHL	<25m	12	0m	KBC	25-50m	5	0m	SOY	<25m	1	1-5m	SMS	<25m	1	1-5m	ONG	25-50m	5	0m	FNA	25-50m	5	0m	PDR	<25m	5	<1m	PER	<25m	5	<1m	GHE	<25m	1	0m	STS	<25m	1	0m
196	21/07/2022	09:53:00	4	2	3	STS	SOY	ONG		STS	<25m	11	0m	SOY	<25m	12	0m	SMS	<25m	12	1-5m	KBC	25-50m	12	1-5m	APL	25-50m	12	1-5m	PER	25-50m	12	0m	SHL	25-50m	12	0m	FNA	<25m	1	0m	SGR	<25m	11	0m	ONG	<25m	7	0m
197	21/07/2022	10:05:00	2	4	3	SOY	GHE			SOY	<25m	9	<1m	STS	<25m	7	0m	GHE	<25m	7	0m	TYM	50-75m	8	0m	SMS	<25m	9	<1m	NMG	<25m	1	1-5m	KBC	25-50m	12	1-5m	APL	<25m	12	1-5m	INF	<25m	12	1-5m	SNF	<25m	7	0m
198	21/07/2022	10:14:00	1	5	3	SOY	KBC	SMS		STS	<25m	9	0m	SOY	<25m	7	0m	SMS	<25m	7	0m	KBC	25-50m	12	1-5m	SNF	<25m	7	0m	APL	<25m	12	1-5m	INF	<25m	10	0m	INF	<25m	10	<1m	GHE	<25m	7	0m	INF	<25m	5	<1m
199	21/07/2022	10:23:00	2	4	3	STS	GHE	SGR	KBC	KBC	<25m	9	1-5m	APL	<25m	9	0m	STS	<25m	11	0m	GHE	<25m	11	0m	SGR	<25m	11	0m	SOY	25-50m	8	0m	INF	25-50m	8	0m	SNF	25-50m	8	0m	FNA	<25m	9	1-5m	EUCA	75-100m	2	1-5m
200	21/07/2022	10:36:00	1	5	3	TBR	SGR			TBR	<25m	7	0m	GHE	25-50m	8	0m	SGR	<25m	7	0m	STS	<25m	7	0m	KBC	50-75m	9	0m	SMS	50-75m	9	0m	SOY	50-75m	9	0m	TYM	50-75m	8	0m	SNF	50-75m	9	0m
201	21/07/2022	11:12:00	1	5	3	SGR	FNA			APL	<25m	9	1-5m	SGR	<25m	8	0m	SOY	25-50m	8	0m	FNA	25-50m	8	<1m	SHL	>100m	9	0m	STS	75-100m	9	0m	ONG	75-100m	9	0m	EUCA	50-75m	12	0m
202	21/07/2022	11:21:00	1	5	3	SGR	KBC			SGR	<25m	7	0m	ONG	25-50m	9	0m	STS	25-50m	8	0m	SOY	25-50m	8	0m	INF	25-50m	8	0m	SNF	25-50m	8	0m	KBC	25-50m	8	0m	APL	25-50m	8	0m	EUCA	50-75m	12	0m
203	21/07/2022	11:28:00	4	2	3	KBC				KBC	25-50m	8	<1m	FNA	25-50m	8	<1m	SOY	25-50m	8	0m	ONG	25-50m	8	0m	SGR	<25m	8	0m	SMS	25-50m	8	0m	STS	25-50m	8	0m	EUCA	75-100m	12	0m
204	21/07/2022	11:37:00	4	2	3	SOY	KBC			ONG	25-50m	8	0m	SOY	25-50m	8	0m	SNF	25-50m	8	0m	FNA	25-50m	8	0m	SMS	25-50m	8	0m	STS	25-50m	8	0m	SGR	25-50m	8	<1m	APL	25-50m	8	<1m	GHE	25-50m	8	<1m	KBC	25-50m	8	<1m
205	21/07/2022	11:48:00	2	4	3	SGR	ONG			ONG	<25m	1	1-5m	SGR	<25m	7	0m	STS	25-50m	8	0m	KBC	25-50m	8	<1m	SOY	25-50m	8	0m	PER	25-50m	8	0m	INF	25-50m	8	0m	INF	25-50m	9	<1m	INF	25-50m	8	0m	INF	25-50m	8	0m
206	23/07/2022	08:46:00	1	5	3	KBC	SGR	GHE		EUCA	50-75m	12	0m	KBC	<25m	1	1-5m	SOY	25-50m	11	0m	ONG	25-50m	11	0m	SMS	25-50m	11	0m	PER	<25m	11	0m	OML	25-50m	12	0m	TBR	25-50m	12	0m	STS	<25m	11	0m	SGR	<25m	12	0m
207	23/07/2022	08:59:00	2	4	3	KBC	SGR	SNF		KBC	<25m	4	<1m	SHL	25-50m	9	0m	NMG	<25m	10	<1m	SGR	<25m	12	1-5m	SOY	<25m	1	1-5m	GHE	<25m	1	0m	SMS	<25m	11	1-5m	TBR	25-50m	11	0m	FNA	25-50m	1	1-5m	SNF	<25m	11	1-5m
208	23/07/2022	09:13:00	4	2	3	KBC	SOY			KBC	<25m	10	<1m	NMG	<25m	10	0m	TYM	<25m	5	<1m	SNF	<25m	5	<1m	INF	<25m	5	<1m	FNA	<25m	10	0m	SHL	25-50m	11	0m	ONG	25-50m	11	0m	GHE	<25m	7	0m	TBR	25-50m	10	5-10m
209	23/07/2022	09:24:00	1	5	3	SOY	KBC	SMS		EUCA	50-75m	12	0m	SOY	<25m	9	<1m	STS	<25m	10	<1m	TBR	25-50m	12	0m	ONG	<25m	10	<1m	NMG	<25m	9	1-5m	TYM	<25m	7	0m	SNF	<25m	7	0m	PER	25-50m	8	0m	SHL	25-50m	8	0m
210	23/07/2022	09:33:00	4	2	3	SOY	SGR	SMS		SOY	<25m	9	<1m	SMS	<25m	9	<1m	TYM	<25m	7	0m	SNF	<25m	7	0m	TBR	25-50m	12	0m	SGR	<25m	7	0m	APL	25-50m	8	0m	PER	25-50m	8	0m	KBC	25-50m	8	<1m	ONG	<25m	9	0m
211	23/07/2022	09:40:00	4	2	3	SOY	GHE			SGR	<25m	7	0m	SOY	<25m	10	<1m	STS	<25m	9	<1m	GHE	<25m	9	<1m	KBC	<25m	9	1-5m	FNA	<25m	9	0m	PER	<25m	9	0m	APL	25-50m	8	0m	ONG	<25m	9	0m	INF	<25m	9	0m
212	23/07/2022	09:51:00	4	2	3	SOY	KBC			SOY	<25m	9	<1m	GHE	<25m	9	0m	STS	<25m	10	0m	EUCA	50-75m	12	0m	KBC	25-50m	8	<1m	SGR	25-50m	8	<1m	APL	25-50m	8	<1m	NMG	25-50m	8	0m	FNA	<25m	9	0m	PER	<25m	9	0m
213	23/07/2022	10:03:00	4	2	3	SOY	GHE			KBC	25-50m	9	<1m	SOY	<25m	9	0m	SMS	<25m	9	0m	GHE	<25m	9	0m	FNA	25-50m	9	0m	SHL	50-75m	8	0m	EUCA	50-75m	1	0m	SGR	25-50m	8	<1m	STS	25-50m	8	<1m	ONG	<25m	9	0m
215	23/07/2022	10:22:00	4	2	3	SGR	STS			ONG	25-50m	8	0m	SGR	<25m	9	<1m	SOY	50-75m	9	0m	GHE	50-75m	9	0m	INF	50-75m	9	0m	TBR	25-50m	2	1-5m	STS	<25m	9	<1m	INF	50-75m	9	0m	INF	50-75m	9	0m	INF	50-75m	9	0m
216	23/07/2022	10:27:00	4	2	3	SGR	TBR	STS		SGR	<25m	7	0m	STS	<25m	7	0m	TBR	<25m	5	1-5m	SHL	75-100m	9	0m	PER	75-100m	9	0m	ONG	75-100m	9	0m	SOY	75-100m	9	0m	GHE	75-100m	9	0m
217	23/07/2022	10:38:00	4	2	3	TBR	SGR			STS	25-50m	8	0m	SGR	<25m	8	0m	TBR	<25m	5	1-5m
218	25/07/2022	09:18:00	5	1	3	TBR	SOY	KBC		SOY	<25m	7	0m	STS	<25m	7	0m	SHL	<25m	7	0m	APL	75-100m	6	1-5m	KBC	75-100m	6	1-5m	TYM	75-100	6	1-5m	OML	75-100m	6	1-5m	PDR	75-100m	6	1-5m	TBR	<25m	7	0m
219	25/07/2022	09:26:00	2	4	3	KBC	SOY	TBR		TBR	<25m	12	<1m	SOY	<25m	7	0m	KBC	<25m	7	0m	STS	<25m	7	0m	SHL	25-50m	7	0m	EUCA 1 male	50-75m	12	0m	NMG	75-100m	6	0m
220	25/07/2022	09:34:00	5	1	3	KBC	SOY			SOY	<25m	7	0m	KBC	<25m	7	0m	TBR	25-50m	12	<1m	STS	<25m	7	0m	SHL	50-75m	7	0m	PER	50-75m	7	0m	SMS	50-75m	7	0m	TYM	50-75m	7	0m	FNA	50-75m	7	0m	GHE	50-75m	7	0m
221	25/07/2022	09:43:00	4	2	3	STS				SOY	25-50m	8	0m	KBC	25-50m	8	0m	SMS	25-50m	8	0m	STS	25-50m	8	0m	APL	25-50m	8	0m	TYM	25-50m	8	0m
222	25/07/2022	14:56:00	1	5	3	KBC	SOY			KBC	<25m	1	1-5m	ONG	<25m	7	0m	APL	<25m	5	0m	NMG	<25m	7	0m	STS	25-50m	9	0m	OML	<25m	7	0m	TYM	<25m	12	0m	SGR	25-50m	9	0m	SOY	<25m	4	0m	GHE	<25m	7	0m
223	25/07/2022	15:04:00	1	5	3	KBC	SOY			SOY	<25m	7	0m	KBC	<25m	7	0m	OML	<25m	7	0m	ONG	<25m	7	0m	GHE	<25m	7	0m	SMS	<25m	7	0m	APL	<25m	7	0m	SGR	25-50m	4	0m	FNA	25-50m	4	0m	SHL	75-100m	4	0m
224	25/07/2022	15:14:00	4	2	3	SOY	KBC	GHE	NEM	TYM	<25m	3	0m	PER	<25m	7	1-5m	SOY	<25m	1	1-5m	KBC	<25m	7	0m	ONG	<25m	7	0m	OML	<25m	1	1-5m	GHE	<25m	7	0m	STS	<25m	7	0m	FNA	<25m	7	0m	APL	<25m	6	0m
225	25/07/2022	15:27:00	2	4	3	SOY	SMS	GHE		SOY	<25m	7	0m	SMS	<25m	7	0m	GHE	<25m	7	0m	STS	<25m	1	1-5m	APL	<25m	1	0m	SHL	<25m	3	0m	FNA	<25m	6	0m	ONG	<25m	7	0m	PER	<25m	7	0m	SGR	<25m	5	0m
226	25/07/2022	15:37:00	4	2	3	SOY	SNF	SGR	GHE	SNF	<25m	7	0m	SOY	<25m	1	1-5m	SMS	<25m	1	1-5m	ONG	<25m	7	0m	STS	<25m	12	<1m	KBC	<25m	12	0m	APL	<25m	12	0m	INF	<25m	1	1-5m	SHL	<25m	12	0m	GHE	<25m	1	1-5m
227	25/07/2022	15:44:00	4	2	3	SOY	SNF	KBC		SOY	<25m	12	<1m	SGR	<25m	7	0m	SNF	<25m	7	0m	GHE	<25m	11	0m	TBR	25-50m	12	0m	KBC	<25m	8	1-5m	SMS	<25m	11	<1m	ONG	<25m	7	0m	STS	25-50m	12	0m	EUCA	25-50m	2	0m
228	25/07/2022	15:52:00	1	5	3	SGR	KBC	SNF		KBC	<25m	7	0m	SGR	<25m	11	0m	ONG	<25m	7	0m	SNF	<25m	11	<1m	TBR	25-50m	12	0m	SOY	<25m	11	0m	PER	<25m	11	0m	STS	<25m	12	1-5m	NMG	<25m	8	1-5m	INF	<25m	11	<1m
229	25/07/2022	16:04:00	2	4	3	SOY	SNF	KBC	SGR	SOY	<25m	4	<1m	SGR	<25m	1	1-5m	KBC	<25m	7	0m	SNF	<25m	7	0m	TBR	<25m	12	0m	ONG	<25m	7	0m	PER	<25m	11	0m	STS	<25m	11	0m	APL	<25m	11	0m	GHE	<25m	7	0m
230	26/07/2022	09:30:00	4	2	3	SOY	KBC			KBC	<25m	5	<1m	TBR	<25m	12	<1m	SOY	<25m	1	1-5m	SMS	<25m	1	1-5m	PER	<25m	7	0m	SHL	25-50m	12	0m	SGR	<25m	7	0m	STS	<25m	2	0m	FNA	<25m	2	0m	SPS	25-50m	12	0m
231	26/07/2022	09:39:00	4	2	3	SOY	KBC			KBC	<25m	7	1-5m	SOY	<25m	1	0m	SMS	<25m	1	0m	GHE	<25m	1	1-5m	ONG	<25m	1	0m	TBR	<25m	12	0m	FNA	<25m	2	0m	STS	<25m	2	0m	PER	<25m	12	0m	SGR	<25m	7	0m
232	26/07/2022	09:49:00	1	5	3	SOY	KBC			SGR	<25m	7	0m	TBR	<25m	12	0m	SOY	<25m	12	0m	SMS	<25m	12	0m	KBC	<25m	1	1-5m	ONG	<25m	1	0m	GHE	<25m	1	1-5m	FNA	<25m	11	0m	STS	<25m	7	0m	SHL	50-75m	10	0m
233	26/07/2022	09:58:00	4	2	3	SOY	KBC			SOY	<25m	1	1-5m	SMS	<25m	1	1-5m	KBC	<25m	11	0m	ONG	<25m	12	<1m	SGR	<25m	7	0m	STS	<25m	7	0m	APL	<25m	10	0m	SHL	50-75m	10	0m	EUCA	50-75m	12	0m	TYM	<25m	1	1-5m
234	26/07/2022	10:09:00	4	2	3	SOY	SNF	KBC		SOY	<25m	9	<1m	SMS	<25m	9	0m	ONG	<25m	12	<1m	STS	<25m	11	<1m	SGR	<25m	8	0m	SNF	<25m	7	0m	INF	<25m	7	0m	FNA	<25m	11	0m	TYM	<25m	11	0m	TBR	<25m	11	0m
235	26/07/2022	10:20:00	4	2	3	SOY	SGR	GHE		KBC	<25m	7	1-5m	SOY	<25m	11	<1m	ONG	<25m	12	0m	STS	<25m	12	0m	SNF	<25m	12	0m	TYM	<25m	9	0m	TBR	<25m	11	0m	FNA	<25m	11	0m	APL	25-50m	8	0m	PER	25-50m	9	0m
237	26/07/2022	10:40:00	1	5	3	SOY	KBC			SGR	<25m	7	0m	SOY	<25m	7	0m	KBC	<25m	7	0m	SMS	<25m	7	0m	INF	<25m	7	0m	GHE	<25m	7	0m	ONG	25-50m	12	<!m	FNA	<25m	12	<1m	SNF	<25m	12	<1m	TBR	<25m	1	0m
238	26/07/2022	10:49:00	1	5	3	SOY	SMS	GHE		SOY	<25m	7	0m	SGR	<25m	7	0m	SNF	<25m	7	0m	KBC	<25m	8	1-5m	INF	<25m	7	0m	GHE	<25m	7	0m	APL	25-50m	8	0m	PER	25-50m	8	0m	INF	25-50m	8	0m	TBR	<25m	12	0m
239	26/07/2022	10:59:00	4	2	3	SGR	SOY			SOY	<25m	8	0m	SMS	<25m	8	0m	SGR	<25m	7	0m	KBC	<25m	8	0m	GHE	25-50m	8	0m	INF	<25m	8	0m	APL	25-50m	8	0m	PER	25-50m	8	0m	TBR	25-50m	12	0m
240	26/07/2022	11:07:00	2	4	3	SGR	STS	SOY		KBC	<25m	8	1-5m	TBR	25-50m	12	1-5m	SGR	<25m	7	0m	SOY	25-50m	8	0m	GHE	25-50m	8	0m	INF	25-50m	8	0m	STS	<25m	11	<1m	INF	25-50m	8	0m	INF	25-50m	8	0m
241	26/07/2022	11:16:00	1	5	3	SGR	TBR	STS		SGR	<25m	7	0m	STS	<25m	7	0m	SOY	<25m	8	0m	FNA	<25m	7	0m	TBR	<25m	7	0m	EUCA	25-50m	12	0m	APL	25-50m	8	0m	GHE	25-50m	8	0m	KBC	25-50m	8	0m	INF	25-50m	8	0m
242	26/07/2022	11:26:00	1	5	3	TBR	SGR	STS		TBR	<25m	7	0m	STS	<25m	8	0m	FNA	<25m	8	0m	SGR	<25m	7	0m	KBC	50-75m	8	0m	SOY	25-50m	8	0m	INF	25-50m	8	0m	GHE	25-50m	8	0m	EUCA	50-75m	12	0m
243	26/07/2022	11:33:00	1	5	3	TBR	SGR	STS		STS	<25m	8	0m	SGR	<25m	8	0m	TBR	<25m	7	0m	SOY	50-75m	8	0m	KBC	50-75m	8	0m	PER	50-75m	8	0m	PER	50-75m	8	0m	GHE	50-75m	8	0m	ONG	50-75m	8	0m	FNA	25-50m	8	0m
244	26/07/2022	11:39:00	1	5	3	TBR	SGR	STS		TBR	<25m	5	1-5m	SGR	<25m	9	<1m	STS	<25m	9	<1m	FNA	25-50m	8	0m	SHL	25-50m	8	0m	UKN 2	75-50m	9	0m
245	26/07/2022	11:47:00	2	4	3	TBR				TBR	<25m	9	<1m	SGR	<25m	8	0m	SOY	75-100m	9	0m	SMS	75-100m	9	0m	TYM	25-50m	8	0m	SHL	25-50m	8	0m	UNK 2	75-100m	8	0m	GHE	25-50m	8	0m	APL	25-50m	8	0m	STS	25-50m	8	0m
[truncated: 40 more columns]

## Sheet: Master
Trial	Date	Time	ID	Rank	Proportion of Focal's Trials with Dominant Competitor	# of Trials as Focal Previously	Dominant Competitor within 25 Y/N	Total Food Units Obtained	Started at Central Platform Y/N
10	01-06-2022	10:36:00	STS	9	67.3	2	1	1	2
11	01-06-2022	10:52:00	SOY	12	72	3	1	5.75	2
12	01-06-2022	11:09:00	SOY	12	72	4	1	5.5	2
13	01-06-2022	11:29:00	SOY	12	72	5	1	5.5	1
14	01-06-2022	11:54:00	ONG	7	100	2	1	0.5	2
15	02-06-2022	09:55:00	SOY	12	72	6	1	6	1
16	02-06-2022	10:22:00	STS	9	67.3	3	1	2	2
17	02-06-2022	10:46:00	SOY	12	72	7	1	5.5	1
18	02-06-2022	11:05:00	SGR	8	88.8	4	1	4	1
19	02-06-2022	11:46:00	TBR	13	17.2	2	2	3	1
20	02-06-2022	12:02:00	SGR	8	88.8	5	1	5	1
21	02-06-2022	15:11:00	SGR	8	88.8	6	1	2	1
23	04-06-2022	08:35:00	SOY	12	72	8	1	5	1
24	04-06-2022	08:51:00	SOY	12	72	9	2	6	2
25	04-06-2022	09:14:00	SOY	12	72	10	1	5	2
26	04-06-2022	09:31:00	SOY	12	72	11	2	6	1
28	06-06-2022	15:53:00	SOY	12	72	12	1	5	2
29	06-06-2022	16:08:00	SOY	12	72	13	2	6	2
30	10-06-2022	09:20:00	SOY	12	72	14	1	5	1
31	10-06-2022	09:36:00	SGR	8	88.8	7	2	6	1
32	10-06-2022	09:50:00	SGR	8	88.8	8	2	6	2
34	14-06-2022	11:52:00	SOY	12	72	15	1	5.5	2
35	14-06-2022	12:09:00	SOY	12	72	16	2	5	2
36	15-06-2022	11:30:00	SOY	12	72	17	1	4	1
38	15-06-2022	11:56:00	SOY	12	72	18	1	1	1
39	15-06-2022	12:25:00	SOY	12	72	19	1	4	1
40	15-06-2022	12:45:00	ONG	7	100	3	1	2	1
41	20-06-2022	13:35:00	SGR	8	88.8	9	1	5	2
42	20-06-2022	13:50:00	SGR	8	88.8	10	1	3	2
43	20-06-2022	14:02:00	SOY	12	72	20	1	4.5	1
44	20-06-2022	14:13:00	SOY	12	72	21	1	3	1
45	20-06-2022	14:25:00	SOY	12	72	22	1	4.75	1
46	20-06-2022	14:37:00	KBC	14	0	2	2	5	1
47	20-06-2022	14:49:00	SOY	12	72	23	1	4.5	1
48	20-06-2022	15:09:00	SGR	8	88.8	11	1	3	2
49	20-06-2022	15:22:00	SGR	8	88.8	12	1	5	1
50	22-06-2022	08:36:00	SGR	8	88.8	13	1	5	1
51	22-06-2022	08:49:00	SOY	12	72	24	2	5	1
52	24-06-2022	10:58:00	KBC	14	0	3	2	5	1
53	24-06-2022	11:15:00	SOY	12	72	25	1	5	1
54	24-06-2022	11:24:00	SOY	12	72	26	1	3	2
55	24-06-2022	11:32:00	KBC	14	0	4	2	6	1
57	24-06-2022	11:52:00	ONG	7	100	4	2	3	1
58	24-06-2022	11:59:00	SGR	8	88.8	14	2	4	1
59	24-06-2022	12:09:00	SGR	8	88.8	15	2	6	1
60	24-06-2022	12:18:00	SGR	8	88.8	16	2	6	1
61	24-06-2022	12:27:00	ONG	7	100	5	2	4.5	2
62	25-06-2022	11:10:00	SOY	12	72	27	1	4	1
63	25-06-2022	11:17:00	SOY	12	72	28	1	5	2
64	25-06-2022	11:26:00	SOY	12	72	29	1	4.5	1
65	25-06-2022	11:39:00	SOY	12	72	30	1	4	2
66	25-06-2022	11:49:00	SOY	12	72	31	1	4.5	1
67	25-06-2022	12:04:00	SOY	12	72	32	1	2	1
68	25-06-2022	12:24:00	SGR	8	88.8	17	1	4.5	1
69	27-06-2022	08:49:00	TBR	13	17.2	4	2	6	1
70	27-06-2022	08:56:00	SGR	8	88.8	18	1	1	2
71	27-06-2022	09:03:00	SGR	8	88.8	19	1	1	2
72	27-06-2022	09:21:00	SGR	8	88.8	20	1	3	1
73	27-06-2022	09:36:00	SOY	12	72	33	1	1.5	2
74	27-06-2022	09:48:00	KBC	14	0	5	2	3.75	1
75	27-06-2022	10:00:00	SOY	12	72	34	1	3	1
76	27-06-2022	10:17:00	KBC	14	0	6	2	4	1
77	27-06-2022	10:35:00	SOY	12	72	35	2	5.5	1
78	27-06-2022	10:51:00	SOY	12	72	36	1	5.5	1
79	28-06-2022	08:33:00	SOY	12	72	37	1	5	1
80	28-06-2022	08:45:00	SOY	12	72	38	1	5	1
81	28-06-2022	08:54:00	SOY	12	72	39	1	5	1
82	28-06-2022	10:36:00	SOY	12	72	40	1	5	1
83	28-06-2022	10:51:00	FNA	10	46.2	2	1	2.5	1
84	28-06-2022	11:05:00	SOY	12	72	41	1	5	1
85	28-06-2022	11:16:00	SGR	8	88.8	21	1	4	1
86	28-06-2022	11:29:00	SGR	8	88.8	22	1	2.5	1
87	28-06-2022	11:37:00	TBR	13	17.2	5	1	3	1
88	28-06-2022	11:45:00	TBR	13	17.2	6	1	2	1
89	28-06-2022	11:51:00	SGR	8	88.8	23	1	6	2
90	28-06-2022	11:57:00	TBR	13	17.2	7	2	6	1
92	29-06-2022	11:16:00	SOY	12	72	43	1	4.5	1
93	29-06-2022	11:30:00	SOY	12	72	44	1	4	1
94	29-06-2022	11:43:00	KBC	14	0	7	2	3	1
95	29-06-2022	11:51:00	TBR	13	17.2	8	2	2	2
96	29-06-2022	12:07:00	SGR	8	88.8	24	1	4	1
97	29-06-2022	12:21:00	SGR	8	88.8	25	1	3.5	1
98	30-06-2022	08:43:00	SOY	12	72	45	1	3	1
99	30-06-2022	08:53:00	SGR	8	88.8	26	1	3.5	1
100	30-06-2022	09:04:00	SGR	8	88.8	27	1	2	1
101	30-06-2022	09:15:00	SGR	8	88.8	28	1	4	1
102	30-06-2022	09:26:00	SOY	12	72	46	1	3	1
103	30-06-2022	09:35:00	SOY	12	72	47	1	3	1
104	30-06-2022	09:46:00	SGR	8	88.8	29	1	3	1
105	30-06-2022	09:59:00	ONG	7	100	6	1	4	2
106	30-06-2022	10:11:00	SGR	8	88.8	30	2	5	2
107	30-06-2022	10:18:00	SGR	8	88.8	31	2	5	1
109	01-07-2022	10:09:00	SOY	12	72	48	1	3	2
111	01-07-2022	10:30:00	SOY	12	72	49	2	6	1
112	01-07-2022	10:40:00	SOY	12	72	50	1	4	1
114	01-07-2022	11:04:00	SOY	12	72	52	1	4.5	1
115	01-07-2022	11:20:00	SOY	12	72	53	1	4.33	1
116	01-07-2022	11:36:00	SOY	12	72	54	1	2.5	1
117	01-07-2022	11:46:00	SOY	12	72	55	1	4	1
118	04-07-2022	08:29:00	KBC	14	0	8	2	5	1
119	04-07-2022	08:48:00	SOY	12	72	56	1	4	1
120	04-07-2022	09:06:00	SOY	12	72	57	1	4	1
121	04-07-2022	09:18:00	SGR	8	88.8	33	2	6	1
122	04-07-2022	10:12:00	SGR	8	88.8	34	2	3	1
123	04-07-2022	10:22:00	SGR	8	88.8	35	1	3	1
124	04-07-2022	10:30:00	SGR	8	88.8	36	1	3	1
125	04-07-2022	10:38:00	SGR	8	88.8	37	1	3	1
126	04-07-2022	10:46:00	SOY	12	72	58	1	3	1
127	04-07-2022	11:08:00	STS	9	67.3	4	1	4	1
129	05-07-2022	11:48:00	SOY	12	72	60	1	3	1
130	05-07-2022	11:57:00	KBC	14	0	9	2	3.5	1
131	05-07-2022	12:13:00	KBC	14	0	10	2	6	2
132	05-07-2022	14:08:00	KBC	14	0	11	2	6	2
133	05-07-2022	14:19:00	SOY	12	72	61	1	5.5	1
134	05-07-2022	02:30:00	ONG	7	100	7	2	5	1
135	06-07-2022	08:28:00	KBC	14	0	12	2	6	1
136	06-07-2022	08:36:00	KBC	14	0	13	2	5	1
138	06-07-2022	10:40:00	SOY	12	72	62	1	4	1
139	06-07-2022	10:55:00	SOY	12	72	63	1	4.5	2
140	06-07-2022	11:06:00	SGR	8	88.8	38	1	4	1
141	06-07-2022	11:20:00	SGR	8	88.8	39	1	2	2
142	06-07-2022	11:33:00	SOY	12	72	64	2	6	1
143	06-07-2022	11:44:00	SGR	8	88.8	40	1	4	1
144	07-07-2022	11:55:00	FNA	10	46.2	3	2	3	1
145	08-07-2022	11:01:00	KBC	14	0	14	2	5	1
146	08-07-2022	11:08:00	SOY	12	72	65	1	4.75	1
147	08-07-2022	11:24:00	SGR	8	88.8	41	1	1	1
148	08-07-2022	11:37:00	SOY	12	72	66	1	3	1
149	08-07-2022	11:47:00	SOY	12	72	67	1	4.25	2
150	08-07-2022	11:55:00	STS	9	67.3	5	1	2	1
151	08-07-2022	12:06:00	SGR	8	88.8	42	1	3.5	1
152	09-07-2022	08:46:00	SOY	12	72	68	1	4	1
153	09-07-2022	08:57:00	TBR	13	17.2	9	2	3	1
154	09-07-2022	09:06:00	TBR	13	17.2	10	2	4	1
155	09-07-2022	09:16:00	SGR	8	88.8	43	1	3	1
156	09-07-2022	09:23:00	TBR	13	17.2	11	2	6	1
157	11-07-2022	15:28:00	KBC	14	0	15	2	5	1
158	11-07-2022	15:34:00	SOY	12	72	69	1	2.5	1
159	11-07-2022	15:40:00	KBC	14	0	16	2	4	1
160	11-07-2022	15:48:00	SOY	12	72	70	2	6	1
161	12-07-2022	09:21:00	SOY	12	72	71	1	3.25	2
162	12-07-2022	09:29:00	SOY	12	72	72	1	3.5	1
163	12-07-2022	09:38:00	STS	9	67.3	6	1	1	2
164	12-07-2022	09:46:00	SGR	8	88.8	44	1	5	1
165	12-07-2022	09:57:00	SGR	8	88.8	45	2	3	1
166	12-07-2022	10:06:00	SGR	8	88.8	46	1	3.5	1
167	12-07-2022	10:16:00	STS	9	67.3	7	2	6	1
168	12-07-2022	11:56:00	SOY	12	72	73	2	5.5	2
169	12-07-2022	12:05:00	SOY	12	72	74	1	5	1
170	12-07-2022	12:12:00	SOY	12	72	75	1	4	1
171	16-07-2022	11:01:00	SOY	12	72	76	1	5.5	1
172	16-07-2022	11:10:00	SOY	12	72	77	1	3.5	1
173	16-07-2022	11:19:00	SOY	12	72	78	1	1	2
174	16-07-2022	11:27:00	SGR	8	88.8	47	1	1	2
175	16-07-2022	11:40:00	SGR	8	88.8	48	1	0.5	1
176	16-07-2022	11:48:00	SGR	8	88.8	49	1	3.5	1
177	16-07-2022	11:56:00	SGR	8	88.8	50	1	3	2
178	16-07-2022	12:03:00	SGR	8	88.8	51	1	2.5	1
179	16-07-2022	12:10:00	STS	9	67.3	8	2	3.5	1
180	18-07-2022	09:54:00	SOY	12	72	79	1	5	1
181	18-07-2022	10:02:00	SOY	12	72	80	1	5	1
182	18-07-2022	10:10:00	SOY	12	72	81	1	4.25	1
183	18-07-2022	10:19:00	SOY	12	72	82	1	4	1
184	18-07-2022	10:28:00	SOY	12	72	83	2	5	1
185	18-07-2022	10:36:00	SOY	12	72	84	1	5.5	1
186	18-07-2022	10:45:00	SOY	12	72	85	1	2	1
187	18-07-2022	11:00:00	SOY	12	72	86	1	4	1
188	19-07-2022	10:16:00	SGR	8	88.8	52	1	3.5	1
189	19-07-2022	10:21:00	SGR	8	88.8	53	1	4.5	1
190	21-07-2022	08:40:00	SGR	8	88.8	54	1	2	1
191	21-07-2022	08:51:00	SOY	12	72	87	2	4.5	1
192	21-07-2022	09:00:00	SGR	8	88.8	55	1	1	2
193	21-07-2022	09:09:00	STS	9	67.3	9	2	3	1
194	21-07-2022	09:17:00	STS	9	67.3	10	2	5	1
195	21-07-2022	09:41:00	SOY	12	72	88	2	4	1
196	21-07-2022	09:53:00	STS	9	67.3	11	1	2.75	1
197	21-07-2022	10:05:00	SOY	12	72	89	2	6	1
198	21-07-2022	10:14:00	SOY	12	72	90	2	5.25	1
199	21-07-2022	10:23:00	STS	9	67.3	12	1	2.5	1
200	21-07-2022	10:36:00	TBR	13	17.2	12	2	4	1
201	21-07-2022	11:12:00	SGR	8	88.8	56	2	4	2
202	21-07-2022	11:21:00	SGR	8	88.8	57	2	4	1
203	21-07-2022	11:28:00	KBC	14	0	17	2	6	1
204	21-07-2022	11:37:00	SOY	12	72	91	2	0.25	2
205	21-07-2022	11:48:00	SGR	8	88.8	58	2	5	2
206	23-07-2022	08:46:00	KBC	14	0	18	2	4.5	1
207	23-07-2022	08:59:00	KBC	14	0	19	2	3.5	1
208	23-07-2022	09:13:00	KBC	14	0	20	2	4	1
209	23-07-2022	09:24:00	SOY	12	72	92	1	4.5	1
210	23-07-2022	09:33:00	SOY	12	72	93	2	4.5	1
211	23-07-2022	09:40:00	SOY	12	72	94	1	5	1
212	23-07-2022	09:51:00	SOY	12	72	95	2	4	1
213	23-07-2022	10:03:00	SOY	12	72	96	1	5	1
215	23-07-2022	10:22:00	SGR	8	88.8	59	1	3.5	1
216	23-07-2022	10:27:00	SGR	8	88.8	60	1	2.4	1
217	23-07-2022	10:38:00	TBR	13	17.2	13	2	6	1
218	25-07-2022	09:18:00	TBR	13	17.2	14	2	5	1
219	25-07-2022	09:26:00	KBC	14	0	21	2	4	1
220	25-07-2022	09:34:00	KBC	14	0	22	2	5	1
221	25-07-2022	09:43:00	STS	9	67.3	13	2	6	1
222	25-07-2022	14:56:00	KBC	14	0	23	2	4	1
223	25-07-2022	15:04:00	KBC	14	0	24	2	4.5	1
224	25-07-2022	15:14:00	SOY	12	72	97	1	4	2
225	25-07-2022	15:27:00	SOY	12	72	98	2	5.5	1
226	25-07-2022	15:37:00	SOY	12	72	99	1	5	2
227	25-07-2022	15:44:00	SOY	12	72	100	1	4	2
228	25-07-2022	15:52:00	SGR	8	88.8	61	1	2	1
229	25-07-2022	16:04:00	SOY	12	72	101	1	5.5	1
230	26-07-2022	09:30:00	SOY	12	72	102	1	2	2
231	26-07-2022	09:39:00	SOY	12	72	103	1	4	1
232	26-07-2022	09:49:00	SOY	12	72	104	1	3	1
233	26-07-2022	09:58:00	SOY	12	72	105	1	3.25	2
234	26-07-2022	10:09:00	SOY	12	72	106	1	4	1
235	26-07-2022	10:20:00	SOY	12	72	107	1	5	1
237	26-07-2022	10:40:00	SOY	12	72	109	1	4	1
238	26-07-2022	10:49:00	SOY	12	72	110	1	5.5	1
239	26-07-2022	10:59:00	SGR	8	88.8	62	1	1	2
240	26-07-2022	11:07:00	SGR	8	88.8	63	2	3	1
241	26-07-2022	11:16:00	SGR	8	88.8	64	1	2	2
242	26-07-2022	11:26:00	TBR	13	17.2	15	2	3.75	1
243	26-07-2022	11:33:00	TBR	13	17.2	16	2	5	2
244	26-07-2022	11:39:00	TBR	13	17.2	17	2	3	1
245	26-07-2022	11:47:00	TBR	13	17.2	18	2	6	1
